# Supplementary material for: A North American stem turaco, and the complex biogeographic history of modern birds
Source: BMC Evol Biol. 2018 Jun 25;18:102. doi: 10.1186/s12862-018-1212-3 (PMC6016133; doi:10.1186/s12862-018-1212-3)
Supplement: Supplementary file 2 — Nexus file for phylogenetic analysis. (ZIP 7 kb) [file 12862_2018_1212_MOESM2_ESM.zip]

Archive with 1 entries (1 files):
- 12862_2018_1212_MOESM2_ESM.nex
