# Supplementary material for: A North American stem turaco, and the complex biogeographic history of modern birds
Source: BMC Evol Biol. 2018 Jun 25;18:102. doi: 10.1186/s12862-018-1212-3 (PMC6016133; doi:10.1186/s12862-018-1212-3)
Supplement: Supplementary file 2 — Nexus file for phylogenetic analysis. (ZIP 7 kb) [file 12862_2018_1212_MOESM2_ESM.zip › 12862_2018_1212_MOESM2_ESM.nex]

#NEXUS
[written Tue Feb 02 12:09:11 EST 2016 by Mesquite  version 3.02 (build 681) at Daniels-MacBook-Pro-5.local/10.0.0.10]

BEGIN TAXA;
	TITLE Taxa;
	DIMENSIONS NTAX=46;
	TAXLABELS
		Rheidae Apterygidae Tinamidae Galliformes Anhimidae Anatidae Podicipedidae Phoenicopteridae Threskiornithidae Cariamidae Strigiformes Recurvirostridae Burhinidae Accipitridae Falconidae Sagittariidae Cathartidae Gaviidae Spheniscidae Phaethontidae Fregatidae Phalacrocoracidae Balaenicipitidae Eurypygidae Ardeidae Ciconiidae Procellariidae Otididae Pteroclidae Columbidae Rallidae Psophiidae Gruidae Steatornithidae Psittacidae Coliidae Trogonidae Aegothelidae Coraciidae Passeriformes Namibiavis Hoazinavis Musophagidae Cuculidae Opisthocomidae Foro 
	;

END;


BEGIN CHARACTERS;
	TITLE  Character_Matrix;
	DIMENSIONS  NCHAR=153;
	FORMAT DATATYPE = STANDARD GAP = - MISSING = ? SYMBOLS = "  0 1 2 3 4 5 6 7 8 9";
	CHARSTATELABELS 
152 'Bill shape: short and stout with heavy, complete lateral nasal bar broadly fused to the ventral bar of premaxilla: no (0) yes (1)', 153 'Furculae unfused at the midline: no (0), yes (1)' ; 
	MATRIX
	Rheidae            10010000010010000000000000000011000100?1111000000000001010000??010010000200?00???0??00???0?10100000000000001010000???0010???0??????1?14??????001000000000
	Apterygidae        1001000101000000000000000000011100000001111000011001001010000??000010000100?00???0??00???0(2 3)10000000000000011010000000000000000000010(0 1)120100??001?00000000
	Tinamidae          10010000010000000000000000000010000100011110000100(0 1)00011100000001100000011011000000000000040000010010000000001000000100000000000000000100(0 1)0100000000(0 1)0000
	Galliformes        100000000001000000111101010010010010010011021000(0 1)10100111(0 1)001000100001000101101010000000003101101(0 1)01001010000000(0 1)00000000000000000010010000100001000(0 1)0000
	Anhimidae          1010000000110?01101111010100100111100100110110(0 1)100(0 1)100101010100000200020120010101011000000411101010100100001000000???00????00??00??????????00000?00000010
	Anatidae           1020000000110?00101111010110100111100100110110(0 1)(0 1)000100101010100010000(0 1)(1 2)011001010101(0 1)000000(3 4)1010(0 1)00010010000001100000110001000(1 2)(0 1)?00(0 1)00(0 1)2000000000100000000
	Podicipedidae      1000000000010011000111100000110101001000110001000(0 1)0001211010100010000010100001101011000011401101001(0 1)01111?0001000011110100001?100110014001?01000100111000
	Phoenicopteridae   1021000000100?1100101110001011110100100011010101110001211010000000001111110011101011000010211101111111110000011000100001000000001000014001001000?00110000
	Threskiornithidae  100101000011001100110110001011010100100011020(0 1)0110010011101000000000111001001010111000000031110010010111000100000?000001000000001000001000000000100010000
	Cariamidae         100000000011101100111110000010110101000011000001010100001010000010000110110010101000110000211110100100000001010000?????1????0??????????????10001??0010000
	Strigiformes       110010010000101101???1000000100101000000110010001101000010100(0 1)000000(0 1)01001001010111000000021111000000010000100001000011010001?00001010110000001110001001(0 1)
	Recurvirostridae   10000100000100110000010010101001010010001102000011010000011010010000011001000010111000010020110010110110000001(0 1)000??????0???0??????????????00000110010000
	Burhinidae         1000000000000?1100010110000010010101100011000000000110000110100100000110010000101110000100301100100101100001010000?????1????0??????????????00000110010000
	Accipitridae       110000010000(0 1)01100111110000010010100000011001000100(0 1)00(0 1)0101001000000(0 1)(0 1)10110010101111000000211100010100100001000010001110110000000010103100000010?00010010
	Falconidae         110000010000101100010110000010010100(0 1)00011001000110100(0 1)11010010000001110110010101111000000(1 2)11100110100100001000010001110110000000010003100000010100010010
	Sagittariidae      1100000100(0 1)0100101???100000010011101000011001110011100001010001000000011210010111010000000211110110100000001000000000001010000000000103100000010??0010000
	Cathartidae        110000000000001101???100000111010100100011001000(0 1)1010010101000000010001001001011111000000021110011010000000100000000100(0 1)110000000001005100000011100010000
	Gaviidae           1000000000000?1100011110100011010100100011000100110000101010100000000020100000101010000001401101001100111?00011000001100000001100101014001?00000100010000
	Spheniscidae       100100000000000100011110100011011110100011000000110000100010000000000110100000???0??000000101100001100000011011?0000(0 1)1000000010000110120010??000?01010000
	Phaethontidae      10001000000000100010011000001101110000001100010111010020101??01000001110210010101110000000101100000100110001001100???00?1??????0???????????00000100010100
	Fregatidae         1101001?10000?11101101100001110111000000110001001101000010110?1010000011210010101110000010201101000100101001000101001111100?00000010005000000100??1010000
	Phalacrocoracidae  1101101?10100?11(0 1)1???1100000110111001000110011001000002000110110100010101100001011100000103111000011001011010011010011001?00000000?00021000001001?1011000
	Balaenicipitidae   1101101?00100?1111???1100001101101001000110000010100001010101110000010111100101011100000003111?0000100101101000000000001100010000001001000000000??1010000
	Eurypygidae        1000010000010?1100010110000010111100100011000001010000211010100010001110110010101110000000201100000100100001000000?????????????0???????????000011?0010000
	Ardeidae           1000000000(0 1)00011000111100000100111(0 1)0100011000001010000201010100010001100110010101110000000211100000100101(0 1)0100000100000111001?00001100100000000110(0 1)010000
	Ciconiidae         1000000000110?1101???110000(0 1)110101011000110000(0 1)10001001010100010(0 1)000(0 1)01111001010111(0 1)000(0 1)0031110111011(0 1)110001000000100001100000001000001000001000?00010000
	Procellariidae     11010000000000110000010010011101110(0 1)10001100010011000010111000000000111(0 1)010000110010000010201100001101100000011?00000110000001000010004001?00000?00010000
	Otididae           10000000000000110011111000001011010000001100000101(0 1)(0 1)001010001000110000100100101010100000003011?1110100101001010000???001????0??????????????0000?100010000
	Pteroclidae        100000000000010001???100000010010100000011011000110100111010100010000010011110101110100000201100100100101000010000??????0???0???0?0?1??????00001100011000
	Columbidae         100001000000010101???100000010111100000011000000110000011010100010000(0 1)00(0 1)111101011101001002011001001001010110000000100000000000000000010001(0 1)001100001100(0 1)
	Rallidae           1000000000001011000111100000101101(0 1)0100011020000110(0 1)00(1 2)01010100000(0 1)001101100001010000000004111101001(0 1)010(0 1)000000000000000010002000000001000000001000011000
	Psophiidae         100000000000000100011110000010010101100011000000010000211000100000100021210010101000100000311110100111100001000000?????1????0??????????????100000?0010000
	Gruidae            10000100000(0 1)10110000111000101011110110001102000100000021100010000020(0 1)0212100101011100000003111101001111010000100000000000?0000000000001000000000000010000
	Steatornithidae    110010010011000011???1000000100111000010110000000100000100111000100000001100101111110000001011000000001000010000000100011?001?0?0?0000?0100000011?0010010
	Psittacidae        110010010010(0 1)00101???110000010011100000011000100110(0 1)(0 1)0001(0 1)101000(0 1)0001110110010101111000000211100000(0 1)001000111000(0 1)010000011000?01011110901010001010001101(0 1)
	Coliidae           100000010011010101???1100000101111010000110001001101100010110000(0 1)0000100010010101(0 1)1010000010110000110010010100000010000011001?0101101051101100001?0011000
	Trogonidae         10001001000000001011010000001001110000101100100011000000101110001000010001001011111010000010110000010010111100000011?1?????01??0?0??008?1??10001100011010
	Aegothelidae       11000000000??00100000100000010011101000011000100110000001011100000000000010010101110000000001100000100101011000000010??01?001?0?0?1000?0100000011?0010000
	Coraciidae         10000001001000111011011000001001010000001100000(0 1)1(0 1)1110001011100010000110010010101110000000101100000100101011000000(0 1)1000010001?000110005100?0000110001100(0 1)
	Passeriformes      100000000000000000000110000010(0 1)1010000001100100011010000101110001000011011001010111000(0 1)0001011000001001011110000(0 1)0(0 1)1000011001??00010007(1 2)1(0 1)01000100001000(0 1)
	Namibiavis         ???????????????????????????????????????????????????????????????01020??????00?0101?????????????????????????????????????????????????????????????????????1??
	Hoazinavis         ???????????????????????????????????????????????????????????????010?0??????001011-?????????????????????????????????????????????????????????????????????1??
	Musophagidae       100000010000000000010110000010111100000011000000(0 1)101100010110100000011(0 1)0010010101010111000200110010100101001000000?0?00?0?1101????0????????10000100011111
	Cuculidae          100000010010011101???110000010(0 1)1010(0 1)000011001000(0 1)001(0 1)000101010001(0 1)000100(0 1)10010101010(0 1)(0 1)10001(0 1)(0 1)1(0 1)000010010110110000001100(0 1)10110100001100100001000100(0 1)011000
	Opisthocomidae     10001000000000000011011000001011010100001100001101110011101001001120??111100101110101100003111100000001010010000000000000001000000110010000100001?0011110
	Foro               10?0?000?????0??????????0??01?1???0????01100??0??101?000????1000???0?11?01001010101?111000??0??00?01??10?0?100??00???????????????????????????????????1011

;

END;
BEGIN ASSUMPTIONS;
	OPTIONS DEFTYPE = unord PolyTcount = MINSTEPS;
	TYPESET * UNTITLED   =  unord:  1 -  54 56 -  70 72 -  90 92 -  153, ord:  55 71 91;

END;

BEGIN NOTES;

	SUT   TAXA = Taxa TAXON = 46 NAME = color INTEGER = 9;

	SU  T = 46 C = 1 N = color I = 9;

	SU  T = 46 C = 2 N = color I = 9;

	SU  T = 46 C = 3 N = color I = 9;

	SU  T = 46 C = 4 N = color I = 9;

	SU  T = 46 C = 5 N = color I = 9;

	SU  C = 6 N = color I = 8;
	SU  T = 1 C = 6 N = color I = 8;
	SU  T = 2 C = 6 N = color I = 8;
	SU  T = 3 C = 6 N = color I = 8;
	SU  T = 4 C = 6 N = color I = 8;
	SU  T = 5 C = 6 N = color I = 8;
	SU  T = 6 C = 6 N = color I = 8;
	SU  T = 7 C = 6 N = color I = 8;
	SU  T = 8 C = 6 N = color I = 8;
	SU  T = 9 C = 6 N = color I = 8;
	SU  T = 10 C = 6 N = color I = 8;
	SU  T = 11 C = 6 N = color I = 8;
	SU  T = 12 C = 6 N = color I = 8;
	SU  T = 13 C = 6 N = color I = 8;
	SU  T = 14 C = 6 N = color I = 8;
	SU  T = 15 C = 6 N = color I = 8;
	SU  T = 16 C = 6 N = color I = 8;
	SU  T = 17 C = 6 N = color I = 8;
	SU  T = 18 C = 6 N = color I = 8;
	SU  T = 19 C = 6 N = color I = 8;
	SU  T = 20 C = 6 N = color I = 8;
	SU  T = 21 C = 6 N = color I = 8;
	SU  T = 22 C = 6 N = color I = 8;
	SU  T = 23 C = 6 N = color I = 8;
	SU  T = 24 C = 6 N = color I = 8;
	SU  T = 25 C = 6 N = color I = 8;
	SU  T = 26 C = 6 N = color I = 8;
	SU  T = 27 C = 6 N = color I = 8;
	SU  T = 28 C = 6 N = color I = 8;
	SU  T = 29 C = 6 N = color I = 8;
	SU  T = 30 C = 6 N = color I = 8;
	SU  T = 31 C = 6 N = color I = 8;
	SU  T = 32 C = 6 N = color I = 8;
	SU  T = 33 C = 6 N = color I = 8;
	SU  T = 34 C = 6 N = color I = 8;
	SU  T = 35 C = 6 N = color I = 8;
	SU  T = 36 C = 6 N = color I = 8;
	SU  T = 37 C = 6 N = color I = 8;
	SU  T = 38 C = 6 N = color I = 8;
	SU  T = 39 C = 6 N = color I = 8;
	SU  T = 40 C = 6 N = color I = 8;
	SU  T = 41 C = 6 N = color I = 8;
	SU  T = 42 C = 6 N = color I = 8;
	SU  T = 43 C = 6 N = color I = 8;
	SU  T = 44 C = 6 N = color I = 8;
	SU  T = 45 C = 6 N = color I = 8;
	SU  T = 46 C = 6 N = color I = 8;

	SU  T = 46 C = 7 N = color I = 9;

	SU  T = 46 C = 8 N = color I = 9;

	SU  T = 46 C = 9 N = color I = 9;

	SU  T = 46 C = 10 N = color I = 9;

	SU  T = 46 C = 11 N = color I = 9;

	SU  T = 46 C = 12 N = color I = 9;

	SU  T = 46 C = 13 N = color I = 9;

	SU  T = 46 C = 14 N = color I = 9;

	SU  C = 15 N = color I = 8;
	SU  T = 1 C = 15 N = color I = 8;
	SU  T = 2 C = 15 N = color I = 8;
	SU  T = 3 C = 15 N = color I = 8;
	SU  T = 4 C = 15 N = color I = 8;
	SU  T = 5 C = 15 N = color I = 8;
	SU  T = 6 C = 15 N = color I = 8;
	SU  T = 7 C = 15 N = color I = 8;
	SU  T = 8 C = 15 N = color I = 8;
	SU  T = 9 C = 15 N = color I = 8;
	SU  T = 10 C = 15 N = color I = 8;
	SU  T = 11 C = 15 N = color I = 8;
	SU  T = 12 C = 15 N = color I = 8;
	SU  T = 13 C = 15 N = color I = 8;
	SU  T = 14 C = 15 N = color I = 8;
	SU  T = 15 C = 15 N = color I = 8;
	SU  T = 16 C = 15 N = color I = 8;
	SU  T = 17 C = 15 N = color I = 8;
	SU  T = 18 C = 15 N = color I = 8;
	SU  T = 19 C = 15 N = color I = 8;
	SU  T = 20 C = 15 N = color I = 8;
	SU  T = 21 C = 15 N = color I = 8;
	SU  T = 22 C = 15 N = color I = 8;
	SU  T = 23 C = 15 N = color I = 8;
	SU  T = 24 C = 15 N = color I = 8;
	SU  T = 25 C = 15 N = color I = 8;
	SU  T = 26 C = 15 N = color I = 8;
	SU  T = 27 C = 15 N = color I = 8;
	SU  T = 28 C = 15 N = color I = 8;
	SU  T = 29 C = 15 N = color I = 8;
	SU  T = 30 C = 15 N = color I = 8;
	SU  T = 31 C = 15 N = color I = 8;
	SU  T = 32 C = 15 N = color I = 8;
	SU  T = 33 C = 15 N = color I = 8;
	SU  T = 34 C = 15 N = color I = 8;
	SU  T = 35 C = 15 N = color I = 8;
	SU  T = 36 C = 15 N = color I = 8;
	SU  T = 37 C = 15 N = color I = 8;
	SU  T = 38 C = 15 N = color I = 8;
	SU  T = 39 C = 15 N = color I = 8;
	SU  T = 40 C = 15 N = color I = 8;
	SU  T = 41 C = 15 N = color I = 8;
	SU  T = 42 C = 15 N = color I = 8;
	SU  T = 43 C = 15 N = color I = 8;
	SU  T = 44 C = 15 N = color I = 8;
	SU  T = 45 C = 15 N = color I = 8;
	SU  T = 46 C = 15 N = color I = 8;

	SU  T = 46 C = 16 N = color I = 9;

	SU  T = 46 C = 17 N = color I = 9;

	SU  T = 46 C = 18 N = color I = 9;

	SU  T = 46 C = 19 N = color I = 9;

	SU  T = 46 C = 20 N = color I = 9;

	SU  T = 46 C = 21 N = color I = 9;

	SU  C = 22 N = color I = 8;
	SU  T = 1 C = 22 N = color I = 8;
	SU  T = 2 C = 22 N = color I = 8;
	SU  T = 3 C = 22 N = color I = 8;
	SU  T = 4 C = 22 N = color I = 8;
	SU  T = 5 C = 22 N = color I = 8;
	SU  T = 6 C = 22 N = color I = 8;
	SU  T = 7 C = 22 N = color I = 8;
	SU  T = 8 C = 22 N = color I = 8;
	SU  T = 9 C = 22 N = color I = 8;
	SU  T = 10 C = 22 N = color I = 8;
	SU  T = 11 C = 22 N = color I = 8;
	SU  T = 12 C = 22 N = color I = 8;
	SU  T = 13 C = 22 N = color I = 8;
	SU  T = 14 C = 22 N = color I = 8;
	SU  T = 15 C = 22 N = color I = 8;
	SU  T = 16 C = 22 N = color I = 8;
	SU  T = 17 C = 22 N = color I = 8;
	SU  T = 18 C = 22 N = color I = 8;
	SU  T = 19 C = 22 N = color I = 8;
	SU  T = 20 C = 22 N = color I = 8;
	SU  T = 21 C = 22 N = color I = 8;
	SU  T = 22 C = 22 N = color I = 8;
	SU  T = 23 C = 22 N = color I = 8;
	SU  T = 24 C = 22 N = color I = 8;
	SU  T = 25 C = 22 N = color I = 8;
	SU  T = 26 C = 22 N = color I = 8;
	SU  T = 27 C = 22 N = color I = 8;
	SU  T = 28 C = 22 N = color I = 8;
	SU  T = 29 C = 22 N = color I = 8;
	SU  T = 30 C = 22 N = color I = 8;
	SU  T = 31 C = 22 N = color I = 8;
	SU  T = 32 C = 22 N = color I = 8;
	SU  T = 33 C = 22 N = color I = 8;
	SU  T = 34 C = 22 N = color I = 8;
	SU  T = 35 C = 22 N = color I = 8;
	SU  T = 36 C = 22 N = color I = 8;
	SU  T = 37 C = 22 N = color I = 8;
	SU  T = 38 C = 22 N = color I = 8;
	SU  T = 39 C = 22 N = color I = 8;
	SU  T = 40 C = 22 N = color I = 8;
	SU  T = 41 C = 22 N = color I = 8;
	SU  T = 42 C = 22 N = color I = 8;
	SU  T = 43 C = 22 N = color I = 8;
	SU  T = 44 C = 22 N = color I = 8;
	SU  T = 45 C = 22 N = color I = 8;
	SU  T = 46 C = 22 N = color I = 8;

	SU  T = 46 C = 23 N = color I = 9;

	SU  T = 46 C = 24 N = color I = 9;

	SU  T = 46 C = 25 N = color I = 9;

	SU  T = 46 C = 26 N = color I = 9;

	SU  T = 46 C = 27 N = color I = 9;

	SU  T = 46 C = 28 N = color I = 9;

	SU  T = 46 C = 29 N = color I = 9;

	SU  T = 46 C = 30 N = color I = 9;

	SU  C = 31 N = color I = 8;
	SU  T = 1 C = 31 N = color I = 8;
	SU  T = 2 C = 31 N = color I = 8;
	SU  T = 3 C = 31 N = color I = 8;
	SU  T = 4 C = 31 N = color I = 8;
	SU  T = 5 C = 31 N = color I = 8;
	SU  T = 6 C = 31 N = color I = 8;
	SU  T = 7 C = 31 N = color I = 8;
	SU  T = 8 C = 31 N = color I = 8;
	SU  T = 9 C = 31 N = color I = 8;
	SU  T = 10 C = 31 N = color I = 8;
	SU  T = 11 C = 31 N = color I = 8;
	SU  T = 12 C = 31 N = color I = 8;
	SU  T = 13 C = 31 N = color I = 8;
	SU  T = 14 C = 31 N = color I = 8;
	SU  T = 15 C = 31 N = color I = 8;
	SU  T = 16 C = 31 N = color I = 8;
	SU  T = 17 C = 31 N = color I = 8;
	SU  T = 18 C = 31 N = color I = 8;
	SU  T = 19 C = 31 N = color I = 8;
	SU  T = 20 C = 31 N = color I = 8;
	SU  T = 21 C = 31 N = color I = 8;
	SU  T = 22 C = 31 N = color I = 8;
	SU  T = 23 C = 31 N = color I = 8;
	SU  T = 24 C = 31 N = color I = 8;
	SU  T = 25 C = 31 N = color I = 8;
	SU  T = 26 C = 31 N = color I = 8;
	SU  T = 27 C = 31 N = color I = 8;
	SU  T = 28 C = 31 N = color I = 8;
	SU  T = 29 C = 31 N = color I = 8;
	SU  T = 30 C = 31 N = color I = 8;
	SU  T = 31 C = 31 N = color I = 8;
	SU  T = 32 C = 31 N = color I = 8;
	SU  T = 33 C = 31 N = color I = 8;
	SU  T = 34 C = 31 N = color I = 8;
	SU  T = 35 C = 31 N = color I = 8;
	SU  T = 36 C = 31 N = color I = 8;
	SU  T = 37 C = 31 N = color I = 8;
	SU  T = 38 C = 31 N = color I = 8;
	SU  T = 39 C = 31 N = color I = 8;
	SU  T = 40 C = 31 N = color I = 8;
	SU  T = 41 C = 31 N = color I = 8;
	SU  T = 42 C = 31 N = color I = 8;
	SU  T = 43 C = 31 N = color I = 8;
	SU  T = 44 C = 31 N = color I = 8;
	SU  T = 45 C = 31 N = color I = 8;
	SU  T = 46 C = 31 N = color I = 8;

	SU  C = 32 N = color I = 8;
	SU  T = 1 C = 32 N = color I = 8;
	SU  T = 2 C = 32 N = color I = 8;
	SU  T = 3 C = 32 N = color I = 8;
	SU  T = 4 C = 32 N = color I = 8;
	SU  T = 5 C = 32 N = color I = 8;
	SU  T = 6 C = 32 N = color I = 8;
	SU  T = 7 C = 32 N = color I = 8;
	SU  T = 8 C = 32 N = color I = 8;
	SU  T = 9 C = 32 N = color I = 8;
	SU  T = 10 C = 32 N = color I = 8;
	SU  T = 11 C = 32 N = color I = 8;
	SU  T = 12 C = 32 N = color I = 8;
	SU  T = 13 C = 32 N = color I = 8;
	SU  T = 14 C = 32 N = color I = 8;
	SU  T = 15 C = 32 N = color I = 8;
	SU  T = 16 C = 32 N = color I = 8;
	SU  T = 17 C = 32 N = color I = 8;
	SU  T = 18 C = 32 N = color I = 8;
	SU  T = 19 C = 32 N = color I = 8;
	SU  T = 20 C = 32 N = color I = 8;
	SU  T = 21 C = 32 N = color I = 8;
	SU  T = 22 C = 32 N = color I = 8;
	SU  T = 23 C = 32 N = color I = 8;
	SU  T = 24 C = 32 N = color I = 8;
	SU  T = 25 C = 32 N = color I = 8;
	SU  T = 26 C = 32 N = color I = 8;
	SU  T = 27 C = 32 N = color I = 8;
	SU  T = 28 C = 32 N = color I = 8;
	SU  T = 29 C = 32 N = color I = 8;
	SU  T = 30 C = 32 N = color I = 8;
	SU  T = 31 C = 32 N = color I = 8;
	SU  T = 32 C = 32 N = color I = 8;
	SU  T = 33 C = 32 N = color I = 8;
	SU  T = 34 C = 32 N = color I = 8;
	SU  T = 35 C = 32 N = color I = 8;
	SU  T = 36 C = 32 N = color I = 8;
	SU  T = 37 C = 32 N = color I = 8;
	SU  T = 38 C = 32 N = color I = 8;
	SU  T = 39 C = 32 N = color I = 8;
	SU  T = 40 C = 32 N = color I = 8;
	SU  T = 41 C = 32 N = color I = 8;
	SU  T = 42 C = 32 N = color I = 8;
	SU  T = 43 C = 32 N = color I = 8;
	SU  T = 44 C = 32 N = color I = 8;
	SU  T = 45 C = 32 N = color I = 8;
	SU  T = 46 C = 32 N = color I = 8;

	SU  T = 46 C = 33 N = color I = 9;

	SU  T = 46 C = 34 N = color I = 9;

	SU  T = 46 C = 35 N = color I = 9;

	SU  T = 46 C = 36 N = color I = 9;

	SU  T = 46 C = 37 N = color I = 9;

	SU  T = 46 C = 38 N = color I = 9;

	SU  T = 46 C = 39 N = color I = 9;

	SU  T = 46 C = 40 N = color I = 9;

	SU  T = 46 C = 41 N = color I = 9;

	SU  T = 46 C = 42 N = color I = 9;

	SU  T = 46 C = 43 N = color I = 9;

	SU  C = 44 N = color I = 8;
	SU  T = 1 C = 44 N = color I = 8;
	SU  T = 2 C = 44 N = color I = 8;
	SU  T = 3 C = 44 N = color I = 8;
	SU  T = 4 C = 44 N = color I = 8;
	SU  T = 5 C = 44 N = color I = 8;
	SU  T = 6 C = 44 N = color I = 8;
	SU  T = 7 C = 44 N = color I = 8;
	SU  T = 8 C = 44 N = color I = 8;
	SU  T = 9 C = 44 N = color I = 8;
	SU  T = 10 C = 44 N = color I = 8;
	SU  T = 11 C = 44 N = color I = 8;
	SU  T = 12 C = 44 N = color I = 8;
	SU  T = 13 C = 44 N = color I = 8;
	SU  T = 14 C = 44 N = color I = 8;
	SU  T = 15 C = 44 N = color I = 8;
	SU  T = 16 C = 44 N = color I = 8;
	SU  T = 17 C = 44 N = color I = 8;
	SU  T = 18 C = 44 N = color I = 8;
	SU  T = 19 C = 44 N = color I = 8;
	SU  T = 20 C = 44 N = color I = 8;
	SU  T = 21 C = 44 N = color I = 8;
	SU  T = 22 C = 44 N = color I = 8;
	SU  T = 23 C = 44 N = color I = 8;
	SU  T = 24 C = 44 N = color I = 8;
	SU  T = 25 C = 44 N = color I = 8;
	SU  T = 26 C = 44 N = color I = 8;
	SU  T = 27 C = 44 N = color I = 8;
	SU  T = 28 C = 44 N = color I = 8;
	SU  T = 29 C = 44 N = color I = 8;
	SU  T = 30 C = 44 N = color I = 8;
	SU  T = 31 C = 44 N = color I = 8;
	SU  T = 32 C = 44 N = color I = 8;
	SU  T = 33 C = 44 N = color I = 8;
	SU  T = 34 C = 44 N = color I = 8;
	SU  T = 35 C = 44 N = color I = 8;
	SU  T = 36 C = 44 N = color I = 8;
	SU  T = 37 C = 44 N = color I = 8;
	SU  T = 38 C = 44 N = color I = 8;
	SU  T = 39 C = 44 N = color I = 8;
	SU  T = 40 C = 44 N = color I = 8;
	SU  T = 41 C = 44 N = color I = 8;
	SU  T = 42 C = 44 N = color I = 8;
	SU  T = 43 C = 44 N = color I = 8;
	SU  T = 44 C = 44 N = color I = 8;
	SU  T = 45 C = 44 N = color I = 8;
	SU  T = 46 C = 44 N = color I = 8;

	SU  T = 46 C = 45 N = color I = 9;

	SU  T = 46 C = 46 N = color I = 9;

	SU  T = 46 C = 47 N = color I = 9;

	SU  T = 46 C = 48 N = color I = 9;

	SU  T = 46 C = 49 N = color I = 9;

	SU  T = 46 C = 50 N = color I = 9;

	SU  T = 46 C = 51 N = color I = 9;

	SU  T = 46 C = 52 N = color I = 9;

	SU  T = 46 C = 53 N = color I = 9;

	SU  T = 46 C = 54 N = color I = 9;

	SU  T = 46 C = 55 N = color I = 9;

	SU  T = 46 C = 56 N = color I = 9;

	SU  C = 57 N = color I = 8;
	SU  T = 1 C = 57 N = color I = 8;
	SU  T = 2 C = 57 N = color I = 8;
	SU  T = 3 C = 57 N = color I = 8;
	SU  T = 4 C = 57 N = color I = 8;
	SU  T = 5 C = 57 N = color I = 8;
	SU  T = 6 C = 57 N = color I = 8;
	SU  T = 7 C = 57 N = color I = 8;
	SU  T = 8 C = 57 N = color I = 8;
	SU  T = 9 C = 57 N = color I = 8;
	SU  T = 10 C = 57 N = color I = 8;
	SU  T = 11 C = 57 N = color I = 8;
	SU  T = 12 C = 57 N = color I = 8;
	SU  T = 13 C = 57 N = color I = 8;
	SU  T = 14 C = 57 N = color I = 8;
	SU  T = 15 C = 57 N = color I = 8;
	SU  T = 16 C = 57 N = color I = 8;
	SU  T = 17 C = 57 N = color I = 8;
	SU  T = 18 C = 57 N = color I = 8;
	SU  T = 19 C = 57 N = color I = 8;
	SU  T = 20 C = 57 N = color I = 8;
	SU  T = 21 C = 57 N = color I = 8;
	SU  T = 22 C = 57 N = color I = 8;
	SU  T = 23 C = 57 N = color I = 8;
	SU  T = 24 C = 57 N = color I = 8;
	SU  T = 25 C = 57 N = color I = 8;
	SU  T = 26 C = 57 N = color I = 8;
	SU  T = 27 C = 57 N = color I = 8;
	SU  T = 28 C = 57 N = color I = 8;
	SU  T = 29 C = 57 N = color I = 8;
	SU  T = 30 C = 57 N = color I = 8;
	SU  T = 31 C = 57 N = color I = 8;
	SU  T = 32 C = 57 N = color I = 8;
	SU  T = 33 C = 57 N = color I = 8;
	SU  T = 34 C = 57 N = color I = 8;
	SU  T = 35 C = 57 N = color I = 8;
	SU  T = 36 C = 57 N = color I = 8;
	SU  T = 37 C = 57 N = color I = 8;
	SU  T = 38 C = 57 N = color I = 8;
	SU  T = 39 C = 57 N = color I = 8;
	SU  T = 40 C = 57 N = color I = 8;
	SU  T = 41 C = 57 N = color I = 8;
	SU  T = 42 C = 57 N = color I = 8;
	SU  T = 43 C = 57 N = color I = 8;
	SU  T = 44 C = 57 N = color I = 8;
	SU  T = 45 C = 57 N = color I = 8;
	SU  T = 46 C = 57 N = color I = 8;

	SU  C = 58 N = color I = 8;
	SU  T = 1 C = 58 N = color I = 8;
	SU  T = 2 C = 58 N = color I = 8;
	SU  T = 3 C = 58 N = color I = 8;
	SU  T = 4 C = 58 N = color I = 8;
	SU  T = 5 C = 58 N = color I = 8;
	SU  T = 6 C = 58 N = color I = 8;
	SU  T = 7 C = 58 N = color I = 8;
	SU  T = 8 C = 58 N = color I = 8;
	SU  T = 9 C = 58 N = color I = 8;
	SU  T = 10 C = 58 N = color I = 8;
	SU  T = 11 C = 58 N = color I = 8;
	SU  T = 12 C = 58 N = color I = 8;
	SU  T = 13 C = 58 N = color I = 8;
	SU  T = 14 C = 58 N = color I = 8;
	SU  T = 15 C = 58 N = color I = 8;
	SU  T = 16 C = 58 N = color I = 8;
	SU  T = 17 C = 58 N = color I = 8;
	SU  T = 18 C = 58 N = color I = 8;
	SU  T = 19 C = 58 N = color I = 8;
	SU  T = 20 C = 58 N = color I = 8;
	SU  T = 21 C = 58 N = color I = 8;
	SU  T = 22 C = 58 N = color I = 8;
	SU  T = 23 C = 58 N = color I = 8;
	SU  T = 24 C = 58 N = color I = 8;
	SU  T = 25 C = 58 N = color I = 8;
	SU  T = 26 C = 58 N = color I = 8;
	SU  T = 27 C = 58 N = color I = 8;
	SU  T = 28 C = 58 N = color I = 8;
	SU  T = 29 C = 58 N = color I = 8;
	SU  T = 30 C = 58 N = color I = 8;
	SU  T = 31 C = 58 N = color I = 8;
	SU  T = 32 C = 58 N = color I = 8;
	SU  T = 33 C = 58 N = color I = 8;
	SU  T = 34 C = 58 N = color I = 8;
	SU  T = 35 C = 58 N = color I = 8;
	SU  T = 36 C = 58 N = color I = 8;
	SU  T = 37 C = 58 N = color I = 8;
	SU  T = 38 C = 58 N = color I = 8;
	SU  T = 39 C = 58 N = color I = 8;
	SU  T = 40 C = 58 N = color I = 8;
	SU  T = 41 C = 58 N = color I = 8;
	SU  T = 42 C = 58 N = color I = 8;
	SU  T = 43 C = 58 N = color I = 8;
	SU  T = 44 C = 58 N = color I = 8;
	SU  T = 45 C = 58 N = color I = 8;
	SU  T = 46 C = 58 N = color I = 8;

	SU  T = 46 C = 59 N = color I = 9;

	SU  T = 46 C = 60 N = color I = 9;

	SU  T = 46 C = 61 N = color I = 9;

	SU  T = 46 C = 62 N = color I = 9;

	SU  T = 46 C = 63 N = color I = 9;

	SU  T = 46 C = 64 N = color I = 9;

	SU  C = 65 N = color I = 8;
	SU  T = 1 C = 65 N = color I = 8;
	SU  T = 2 C = 65 N = color I = 8;
	SU  T = 3 C = 65 N = color I = 8;
	SU  T = 4 C = 65 N = color I = 8;
	SU  T = 5 C = 65 N = color I = 8;
	SU  T = 6 C = 65 N = color I = 8;
	SU  T = 7 C = 65 N = color I = 8;
	SU  T = 8 C = 65 N = color I = 8;
	SU  T = 9 C = 65 N = color I = 8;
	SU  T = 10 C = 65 N = color I = 8;
	SU  T = 11 C = 65 N = color I = 8;
	SU  T = 12 C = 65 N = color I = 8;
	SU  T = 13 C = 65 N = color I = 8;
	SU  T = 14 C = 65 N = color I = 8;
	SU  T = 15 C = 65 N = color I = 8;
	SU  T = 16 C = 65 N = color I = 8;
	SU  T = 17 C = 65 N = color I = 8;
	SU  T = 18 C = 65 N = color I = 8;
	SU  T = 19 C = 65 N = color I = 8;
	SU  T = 20 C = 65 N = color I = 8;
	SU  T = 21 C = 65 N = color I = 8;
	SU  T = 22 C = 65 N = color I = 8;
	SU  T = 23 C = 65 N = color I = 8;
	SU  T = 24 C = 65 N = color I = 8;
	SU  T = 25 C = 65 N = color I = 8;
	SU  T = 26 C = 65 N = color I = 8;
	SU  T = 27 C = 65 N = color I = 8;
	SU  T = 28 C = 65 N = color I = 8;
	SU  T = 29 C = 65 N = color I = 8;
	SU  T = 30 C = 65 N = color I = 8;
	SU  T = 31 C = 65 N = color I = 8;
	SU  T = 32 C = 65 N = color I = 8;
	SU  T = 33 C = 65 N = color I = 8;
	SU  T = 34 C = 65 N = color I = 8;
	SU  T = 35 C = 65 N = color I = 8;
	SU  T = 36 C = 65 N = color I = 8;
	SU  T = 37 C = 65 N = color I = 8;
	SU  T = 38 C = 65 N = color I = 8;
	SU  T = 39 C = 65 N = color I = 8;
	SU  T = 40 C = 65 N = color I = 8;
	SU  T = 41 C = 65 N = color I = 8;
	SU  T = 42 C = 65 N = color I = 8;
	SU  T = 43 C = 65 N = color I = 8;
	SU  T = 44 C = 65 N = color I = 8;
	SU  T = 45 C = 65 N = color I = 8;
	SU  T = 46 C = 65 N = color I = 8;

	SU  T = 46 C = 66 N = color I = 9;

	SU  C = 67 N = color I = 8;
	SU  T = 1 C = 67 N = color I = 8;
	SU  T = 2 C = 67 N = color I = 8;
	SU  T = 3 C = 67 N = color I = 8;
	SU  T = 4 C = 67 N = color I = 8;
	SU  T = 5 C = 67 N = color I = 8;
	SU  T = 6 C = 67 N = color I = 8;
	SU  T = 7 C = 67 N = color I = 8;
	SU  T = 8 C = 67 N = color I = 8;
	SU  T = 9 C = 67 N = color I = 8;
	SU  T = 10 C = 67 N = color I = 8;
	SU  T = 11 C = 67 N = color I = 8;
	SU  T = 12 C = 67 N = color I = 8;
	SU  T = 13 C = 67 N = color I = 8;
	SU  T = 14 C = 67 N = color I = 8;
	SU  T = 15 C = 67 N = color I = 8;
	SU  T = 16 C = 67 N = color I = 8;
	SU  T = 17 C = 67 N = color I = 8;
	SU  T = 18 C = 67 N = color I = 8;
	SU  T = 19 C = 67 N = color I = 8;
	SU  T = 20 C = 67 N = color I = 8;
	SU  T = 21 C = 67 N = color I = 8;
	SU  T = 22 C = 67 N = color I = 8;
	SU  T = 23 C = 67 N = color I = 8;
	SU  T = 24 C = 67 N = color I = 8;
	SU  T = 25 C = 67 N = color I = 8;
	SU  T = 26 C = 67 N = color I = 8;
	SU  T = 27 C = 67 N = color I = 8;
	SU  T = 28 C = 67 N = color I = 8;
	SU  T = 29 C = 67 N = color I = 8;
	SU  T = 30 C = 67 N = color I = 8;
	SU  T = 31 C = 67 N = color I = 8;
	SU  T = 32 C = 67 N = color I = 8;
	SU  T = 33 C = 67 N = color I = 8;
	SU  T = 34 C = 67 N = color I = 8;
	SU  T = 35 C = 67 N = color I = 8;
	SU  T = 36 C = 67 N = color I = 8;
	SU  T = 37 C = 67 N = color I = 8;
	SU  T = 38 C = 67 N = color I = 8;
	SU  T = 39 C = 67 N = color I = 8;
	SU  T = 40 C = 67 N = color I = 8;
	SU  T = 41 C = 67 N = color I = 8;
	SU  T = 42 C = 67 N = color I = 8;
	SU  T = 43 C = 67 N = color I = 8;
	SU  T = 44 C = 67 N = color I = 8;
	SU  T = 45 C = 67 N = color I = 8;
	SU  T = 46 C = 67 N = color I = 8;

	SU  T = 46 C = 68 N = color I = 9;

	SU  T = 46 C = 69 N = color I = 9;

	SU  T = 46 C = 70 N = color I = 9;

	SU  T = 46 C = 71 N = color I = 9;

	SU  T = 46 C = 72 N = color I = 9;

	SU  T = 46 C = 73 N = color I = 9;

	SU  T = 46 C = 74 N = color I = 9;

	SU  T = 46 C = 75 N = color I = 9;

	SU  T = 46 C = 76 N = color I = 9;

	SU  T = 46 C = 77 N = color I = 9;

	SU  T = 46 C = 78 N = color I = 9;

	SU  T = 46 C = 79 N = color I = 9;

	SU  T = 46 C = 80 N = color I = 9;

	SU  T = 46 C = 81 N = color I = 9;

	SU  T = 46 C = 82 N = color I = 9;

	SU  T = 46 C = 83 N = color I = 9;

	SU  T = 46 C = 84 N = color I = 9;

	SU  C = 85 N = color I = 8;
	SU  T = 1 C = 85 N = color I = 8;
	SU  T = 2 C = 85 N = color I = 8;
	SU  T = 3 C = 85 N = color I = 8;
	SU  T = 4 C = 85 N = color I = 8;
	SU  T = 5 C = 85 N = color I = 8;
	SU  T = 6 C = 85 N = color I = 8;
	SU  T = 7 C = 85 N = color I = 8;
	SU  T = 8 C = 85 N = color I = 8;
	SU  T = 9 C = 85 N = color I = 8;
	SU  T = 10 C = 85 N = color I = 8;
	SU  T = 11 C = 85 N = color I = 8;
	SU  T = 12 C = 85 N = color I = 8;
	SU  T = 13 C = 85 N = color I = 8;
	SU  T = 14 C = 85 N = color I = 8;
	SU  T = 15 C = 85 N = color I = 8;
	SU  T = 16 C = 85 N = color I = 8;
	SU  T = 17 C = 85 N = color I = 8;
	SU  T = 18 C = 85 N = color I = 8;
	SU  T = 19 C = 85 N = color I = 8;
	SU  T = 20 C = 85 N = color I = 8;
	SU  T = 21 C = 85 N = color I = 8;
	SU  T = 22 C = 85 N = color I = 8;
	SU  T = 23 C = 85 N = color I = 8;
	SU  T = 24 C = 85 N = color I = 8;
	SU  T = 25 C = 85 N = color I = 8;
	SU  T = 26 C = 85 N = color I = 8;
	SU  T = 27 C = 85 N = color I = 8;
	SU  T = 28 C = 85 N = color I = 8;
	SU  T = 29 C = 85 N = color I = 8;
	SU  T = 30 C = 85 N = color I = 8;
	SU  T = 31 C = 85 N = color I = 8;
	SU  T = 32 C = 85 N = color I = 8;
	SU  T = 33 C = 85 N = color I = 8;
	SU  T = 34 C = 85 N = color I = 8;
	SU  T = 35 C = 85 N = color I = 8;
	SU  T = 36 C = 85 N = color I = 8;
	SU  T = 37 C = 85 N = color I = 8;
	SU  T = 38 C = 85 N = color I = 8;
	SU  T = 39 C = 85 N = color I = 8;
	SU  T = 40 C = 85 N = color I = 8;
	SU  T = 41 C = 85 N = color I = 8;
	SU  T = 42 C = 85 N = color I = 8;
	SU  T = 43 C = 85 N = color I = 8;
	SU  T = 44 C = 85 N = color I = 8;
	SU  T = 45 C = 85 N = color I = 8;
	SU  T = 46 C = 85 N = color I = 8;

	SU  T = 46 C = 86 N = color I = 9;

	SU  T = 46 C = 87 N = color I = 9;

	SU  T = 46 C = 88 N = color I = 9;

	SU  T = 46 C = 89 N = color I = 9;

	SU  T = 46 C = 90 N = color I = 9;

	SU  T = 46 C = 91 N = color I = 9;

	SU  T = 46 C = 92 N = color I = 9;

	SU  T = 46 C = 93 N = color I = 9;

	SU  C = 94 N = color I = 8;
	SU  T = 1 C = 94 N = color I = 8;
	SU  T = 2 C = 94 N = color I = 8;
	SU  T = 3 C = 94 N = color I = 8;
	SU  T = 4 C = 94 N = color I = 8;
	SU  T = 5 C = 94 N = color I = 8;
	SU  T = 6 C = 94 N = color I = 8;
	SU  T = 7 C = 94 N = color I = 8;
	SU  T = 8 C = 94 N = color I = 8;
	SU  T = 9 C = 94 N = color I = 8;
	SU  T = 10 C = 94 N = color I = 8;
	SU  T = 11 C = 94 N = color I = 8;
	SU  T = 12 C = 94 N = color I = 8;
	SU  T = 13 C = 94 N = color I = 8;
	SU  T = 14 C = 94 N = color I = 8;
	SU  T = 15 C = 94 N = color I = 8;
	SU  T = 16 C = 94 N = color I = 8;
	SU  T = 17 C = 94 N = color I = 8;
	SU  T = 18 C = 94 N = color I = 8;
	SU  T = 19 C = 94 N = color I = 8;
	SU  T = 20 C = 94 N = color I = 8;
	SU  T = 21 C = 94 N = color I = 8;
	SU  T = 22 C = 94 N = color I = 8;
	SU  T = 23 C = 94 N = color I = 8;
	SU  T = 24 C = 94 N = color I = 8;
	SU  T = 25 C = 94 N = color I = 8;
	SU  T = 26 C = 94 N = color I = 8;
	SU  T = 27 C = 94 N = color I = 8;
	SU  T = 28 C = 94 N = color I = 8;
	SU  T = 29 C = 94 N = color I = 8;
	SU  T = 30 C = 94 N = color I = 8;
	SU  T = 31 C = 94 N = color I = 8;
	SU  T = 32 C = 94 N = color I = 8;
	SU  T = 33 C = 94 N = color I = 8;
	SU  T = 34 C = 94 N = color I = 8;
	SU  T = 35 C = 94 N = color I = 8;
	SU  T = 36 C = 94 N = color I = 8;
	SU  T = 37 C = 94 N = color I = 8;
	SU  T = 38 C = 94 N = color I = 8;
	SU  T = 39 C = 94 N = color I = 8;
	SU  T = 40 C = 94 N = color I = 8;
	SU  T = 41 C = 94 N = color I = 8;
	SU  T = 42 C = 94 N = color I = 8;
	SU  T = 43 C = 94 N = color I = 8;
	SU  T = 44 C = 94 N = color I = 8;
	SU  T = 45 C = 94 N = color I = 8;
	SU  T = 46 C = 94 N = color I = 8;

	SU  T = 46 C = 95 N = color I = 9;

	SU  T = 46 C = 96 N = color I = 9;

	SU  T = 46 C = 97 N = color I = 9;

	SU  T = 46 C = 98 N = color I = 9;

	SU  T = 46 C = 99 N = color I = 9;

	SU  C = 100 N = color I = 8;
	SU  T = 1 C = 100 N = color I = 8;
	SU  T = 2 C = 100 N = color I = 8;
	SU  T = 3 C = 100 N = color I = 8;
	SU  T = 4 C = 100 N = color I = 8;
	SU  T = 5 C = 100 N = color I = 8;
	SU  T = 6 C = 100 N = color I = 8;
	SU  T = 7 C = 100 N = color I = 8;
	SU  T = 8 C = 100 N = color I = 8;
	SU  T = 9 C = 100 N = color I = 8;
	SU  T = 10 C = 100 N = color I = 8;
	SU  T = 11 C = 100 N = color I = 8;
	SU  T = 12 C = 100 N = color I = 8;
	SU  T = 13 C = 100 N = color I = 8;
	SU  T = 14 C = 100 N = color I = 8;
	SU  T = 15 C = 100 N = color I = 8;
	SU  T = 16 C = 100 N = color I = 8;
	SU  T = 17 C = 100 N = color I = 8;
	SU  T = 18 C = 100 N = color I = 8;
	SU  T = 19 C = 100 N = color I = 8;
	SU  T = 20 C = 100 N = color I = 8;
	SU  T = 21 C = 100 N = color I = 8;
	SU  T = 22 C = 100 N = color I = 8;
	SU  T = 23 C = 100 N = color I = 8;
	SU  T = 24 C = 100 N = color I = 8;
	SU  T = 25 C = 100 N = color I = 8;
	SU  T = 26 C = 100 N = color I = 8;
	SU  T = 27 C = 100 N = color I = 8;
	SU  T = 28 C = 100 N = color I = 8;
	SU  T = 29 C = 100 N = color I = 8;
	SU  T = 30 C = 100 N = color I = 8;
	SU  T = 31 C = 100 N = color I = 8;
	SU  T = 32 C = 100 N = color I = 8;
	SU  T = 33 C = 100 N = color I = 8;
	SU  T = 34 C = 100 N = color I = 8;
	SU  T = 35 C = 100 N = color I = 8;
	SU  T = 36 C = 100 N = color I = 8;
	SU  T = 37 C = 100 N = color I = 8;
	SU  T = 38 C = 100 N = color I = 8;
	SU  T = 39 C = 100 N = color I = 8;
	SU  T = 40 C = 100 N = color I = 8;
	SU  T = 41 C = 100 N = color I = 8;
	SU  T = 42 C = 100 N = color I = 8;
	SU  T = 43 C = 100 N = color I = 8;
	SU  T = 44 C = 100 N = color I = 8;
	SU  T = 45 C = 100 N = color I = 8;
	SU  T = 46 C = 100 N = color I = 8;

	SU  T = 46 C = 101 N = color I = 9;

	SU  T = 46 C = 102 N = color I = 9;

	SU  T = 46 C = 103 N = color I = 9;

	SU  T = 46 C = 104 N = color I = 9;

	SU  C = 105 N = color I = 8;
	SU  T = 1 C = 105 N = color I = 8;
	SU  T = 2 C = 105 N = color I = 8;
	SU  T = 3 C = 105 N = color I = 8;
	SU  T = 4 C = 105 N = color I = 8;
	SU  T = 5 C = 105 N = color I = 8;
	SU  T = 6 C = 105 N = color I = 8;
	SU  T = 7 C = 105 N = color I = 8;
	SU  T = 8 C = 105 N = color I = 8;
	SU  T = 9 C = 105 N = color I = 8;
	SU  T = 10 C = 105 N = color I = 8;
	SU  T = 11 C = 105 N = color I = 8;
	SU  T = 12 C = 105 N = color I = 8;
	SU  T = 13 C = 105 N = color I = 8;
	SU  T = 14 C = 105 N = color I = 8;
	SU  T = 15 C = 105 N = color I = 8;
	SU  T = 16 C = 105 N = color I = 8;
	SU  T = 17 C = 105 N = color I = 8;
	SU  T = 18 C = 105 N = color I = 8;
	SU  T = 19 C = 105 N = color I = 8;
	SU  T = 20 C = 105 N = color I = 8;
	SU  T = 21 C = 105 N = color I = 8;
	SU  T = 22 C = 105 N = color I = 8;
	SU  T = 23 C = 105 N = color I = 8;
	SU  T = 24 C = 105 N = color I = 8;
	SU  T = 25 C = 105 N = color I = 8;
	SU  T = 26 C = 105 N = color I = 8;
	SU  T = 27 C = 105 N = color I = 8;
	SU  T = 28 C = 105 N = color I = 8;
	SU  T = 29 C = 105 N = color I = 8;
	SU  T = 30 C = 105 N = color I = 8;
	SU  T = 31 C = 105 N = color I = 8;
	SU  T = 32 C = 105 N = color I = 8;
	SU  T = 33 C = 105 N = color I = 8;
	SU  T = 34 C = 105 N = color I = 8;
	SU  T = 35 C = 105 N = color I = 8;
	SU  T = 36 C = 105 N = color I = 8;
	SU  T = 37 C = 105 N = color I = 8;
	SU  T = 38 C = 105 N = color I = 8;
	SU  T = 39 C = 105 N = color I = 8;
	SU  T = 40 C = 105 N = color I = 8;
	SU  T = 41 C = 105 N = color I = 8;
	SU  T = 42 C = 105 N = color I = 8;
	SU  T = 43 C = 105 N = color I = 8;
	SU  T = 44 C = 105 N = color I = 8;
	SU  T = 45 C = 105 N = color I = 8;
	SU  T = 46 C = 105 N = color I = 8;

	SU  C = 106 N = color I = 8;
	SU  T = 1 C = 106 N = color I = 8;
	SU  T = 2 C = 106 N = color I = 8;
	SU  T = 3 C = 106 N = color I = 8;
	SU  T = 4 C = 106 N = color I = 8;
	SU  T = 5 C = 106 N = color I = 8;
	SU  T = 6 C = 106 N = color I = 8;
	SU  T = 7 C = 106 N = color I = 8;
	SU  T = 8 C = 106 N = color I = 8;
	SU  T = 9 C = 106 N = color I = 8;
	SU  T = 10 C = 106 N = color I = 8;
	SU  T = 11 C = 106 N = color I = 8;
	SU  T = 12 C = 106 N = color I = 8;
	SU  T = 13 C = 106 N = color I = 8;
	SU  T = 14 C = 106 N = color I = 8;
	SU  T = 15 C = 106 N = color I = 8;
	SU  T = 16 C = 106 N = color I = 8;
	SU  T = 17 C = 106 N = color I = 8;
	SU  T = 18 C = 106 N = color I = 8;
	SU  T = 19 C = 106 N = color I = 8;
	SU  T = 20 C = 106 N = color I = 8;
	SU  T = 21 C = 106 N = color I = 8;
	SU  T = 22 C = 106 N = color I = 8;
	SU  T = 23 C = 106 N = color I = 8;
	SU  T = 24 C = 106 N = color I = 8;
	SU  T = 25 C = 106 N = color I = 8;
	SU  T = 26 C = 106 N = color I = 8;
	SU  T = 27 C = 106 N = color I = 8;
	SU  T = 28 C = 106 N = color I = 8;
	SU  T = 29 C = 106 N = color I = 8;
	SU  T = 30 C = 106 N = color I = 8;
	SU  T = 31 C = 106 N = color I = 8;
	SU  T = 32 C = 106 N = color I = 8;
	SU  T = 33 C = 106 N = color I = 8;
	SU  T = 34 C = 106 N = color I = 8;
	SU  T = 35 C = 106 N = color I = 8;
	SU  T = 36 C = 106 N = color I = 8;
	SU  T = 37 C = 106 N = color I = 8;
	SU  T = 38 C = 106 N = color I = 8;
	SU  T = 39 C = 106 N = color I = 8;
	SU  T = 40 C = 106 N = color I = 8;
	SU  T = 41 C = 106 N = color I = 8;
	SU  T = 42 C = 106 N = color I = 8;
	SU  T = 43 C = 106 N = color I = 8;
	SU  T = 44 C = 106 N = color I = 8;
	SU  T = 45 C = 106 N = color I = 8;
	SU  T = 46 C = 106 N = color I = 8;

	SU  T = 46 C = 107 N = color I = 9;

	SU  T = 46 C = 108 N = color I = 9;

	SU  T = 46 C = 109 N = color I = 9;

	SU  T = 46 C = 110 N = color I = 9;

	SU  T = 46 C = 111 N = color I = 9;

	SU  T = 46 C = 112 N = color I = 9;

	SU  T = 46 C = 113 N = color I = 9;

	SU  T = 46 C = 114 N = color I = 9;

	SU  T = 46 C = 115 N = color I = 9;

	SU  T = 46 C = 116 N = color I = 9;

	SU  T = 46 C = 117 N = color I = 9;

	SU  T = 46 C = 118 N = color I = 9;

	SU  T = 46 C = 119 N = color I = 9;

	SU  T = 46 C = 120 N = color I = 9;

	SU  T = 46 C = 121 N = color I = 9;

	SU  T = 46 C = 122 N = color I = 9;

	SU  T = 46 C = 123 N = color I = 9;

	SU  T = 46 C = 124 N = color I = 9;

	SU  T = 46 C = 125 N = color I = 9;

	SU  T = 46 C = 126 N = color I = 9;

	SU  T = 46 C = 127 N = color I = 9;

	SU  T = 46 C = 128 N = color I = 9;

	SU  T = 46 C = 129 N = color I = 9;

	SU  T = 46 C = 130 N = color I = 9;

	SU  T = 46 C = 131 N = color I = 9;

	SU  T = 46 C = 132 N = color I = 9;

	SU  T = 46 C = 133 N = color I = 9;

	SU  T = 46 C = 134 N = color I = 9;

	SU  T = 46 C = 135 N = color I = 9;

	SU  T = 46 C = 136 N = color I = 9;

	SU  T = 46 C = 137 N = color I = 9;

	SU  T = 46 C = 138 N = color I = 9;

	SU  T = 46 C = 139 N = color I = 9;

	SU  T = 46 C = 140 N = color I = 9;

	SU  T = 46 C = 141 N = color I = 9;

	SU  T = 46 C = 142 N = color I = 9;

	SU  T = 46 C = 143 N = color I = 9;

	SU  T = 46 C = 144 N = color I = 9;

	SU  T = 46 C = 145 N = color I = 9;

	SU  T = 46 C = 146 N = color I = 9;

	SU  T = 46 C = 147 N = color I = 9;

	SU  T = 46 C = 148 N = color I = 9;

	SU  C = 149 N = color I = 8;
	SU  T = 1 C = 149 N = color I = 8;
	SU  T = 2 C = 149 N = color I = 8;
	SU  T = 3 C = 149 N = color I = 8;
	SU  T = 4 C = 149 N = color I = 8;
	SU  T = 5 C = 149 N = color I = 8;
	SU  T = 6 C = 149 N = color I = 8;
	SU  T = 7 C = 149 N = color I = 8;
	SU  T = 8 C = 149 N = color I = 8;
	SU  T = 9 C = 149 N = color I = 8;
	SU  T = 10 C = 149 N = color I = 8;
	SU  T = 11 C = 149 N = color I = 8;
	SU  T = 12 C = 149 N = color I = 8;
	SU  T = 13 C = 149 N = color I = 8;
	SU  T = 14 C = 149 N = color I = 8;
	SU  T = 15 C = 149 N = color I = 8;
	SU  T = 16 C = 149 N = color I = 8;
	SU  T = 17 C = 149 N = color I = 8;
	SU  T = 18 C = 149 N = color I = 8;
	SU  T = 19 C = 149 N = color I = 8;
	SU  T = 20 C = 149 N = color I = 8;
	SU  T = 21 C = 149 N = color I = 8;
	SU  T = 22 C = 149 N = color I = 8;
	SU  T = 23 C = 149 N = color I = 8;
	SU  T = 24 C = 149 N = color I = 8;
	SU  T = 25 C = 149 N = color I = 8;
	SU  T = 26 C = 149 N = color I = 8;
	SU  T = 27 C = 149 N = color I = 8;
	SU  T = 28 C = 149 N = color I = 8;
	SU  T = 29 C = 149 N = color I = 8;
	SU  T = 30 C = 149 N = color I = 8;
	SU  T = 31 C = 149 N = color I = 8;
	SU  T = 32 C = 149 N = color I = 8;
	SU  T = 33 C = 149 N = color I = 8;
	SU  T = 34 C = 149 N = color I = 8;
	SU  T = 35 C = 149 N = color I = 8;
	SU  T = 36 C = 149 N = color I = 8;
	SU  T = 37 C = 149 N = color I = 8;
	SU  T = 38 C = 149 N = color I = 8;
	SU  T = 39 C = 149 N = color I = 8;
	SU  T = 40 C = 149 N = color I = 8;
	SU  T = 41 C = 149 N = color I = 8;
	SU  T = 42 C = 149 N = color I = 8;
	SU  T = 43 C = 149 N = color I = 8;
	SU  T = 44 C = 149 N = color I = 8;
	SU  T = 45 C = 149 N = color I = 8;
	SU  T = 46 C = 149 N = color I = 8;

	SU  C = 150 N = color I = 8;
	SU  T = 1 C = 150 N = color I = 8;
	SU  T = 2 C = 150 N = color I = 8;
	SU  T = 3 C = 150 N = color I = 8;
	SU  T = 4 C = 150 N = color I = 8;
	SU  T = 5 C = 150 N = color I = 8;
	SU  T = 6 C = 150 N = color I = 8;
	SU  T = 7 C = 150 N = color I = 8;
	SU  T = 8 C = 150 N = color I = 8;
	SU  T = 9 C = 150 N = color I = 8;
	SU  T = 10 C = 150 N = color I = 8;
	SU  T = 11 C = 150 N = color I = 8;
	SU  T = 12 C = 150 N = color I = 8;
	SU  T = 13 C = 150 N = color I = 8;
	SU  T = 14 C = 150 N = color I = 8;
	SU  T = 15 C = 150 N = color I = 8;
	SU  T = 16 C = 150 N = color I = 8;
	SU  T = 17 C = 150 N = color I = 8;
	SU  T = 18 C = 150 N = color I = 8;
	SU  T = 19 C = 150 N = color I = 8;
	SU  T = 20 C = 150 N = color I = 8;
	SU  T = 21 C = 150 N = color I = 8;
	SU  T = 22 C = 150 N = color I = 8;
	SU  T = 23 C = 150 N = color I = 8;
	SU  T = 24 C = 150 N = color I = 8;
	SU  T = 25 C = 150 N = color I = 8;
	SU  T = 26 C = 150 N = color I = 8;
	SU  T = 27 C = 150 N = color I = 8;
	SU  T = 28 C = 150 N = color I = 8;
	SU  T = 29 C = 150 N = color I = 8;
	SU  T = 30 C = 150 N = color I = 8;
	SU  T = 31 C = 150 N = color I = 8;
	SU  T = 32 C = 150 N = color I = 8;
	SU  T = 33 C = 150 N = color I = 8;
	SU  T = 34 C = 150 N = color I = 8;
	SU  T = 35 C = 150 N = color I = 8;
	SU  T = 36 C = 150 N = color I = 8;
	SU  T = 37 C = 150 N = color I = 8;
	SU  T = 38 C = 150 N = color I = 8;
	SU  T = 39 C = 150 N = color I = 8;
	SU  T = 40 C = 150 N = color I = 8;
	SU  T = 41 C = 150 N = color I = 8;
	SU  T = 42 C = 150 N = color I = 8;
	SU  T = 43 C = 150 N = color I = 8;
	SU  T = 44 C = 150 N = color I = 8;
	SU  T = 45 C = 150 N = color I = 8;
	SU  T = 46 C = 150 N = color I = 8;

	SU  C = 151 N = color I = 8;
	SU  T = 1 C = 151 N = color I = 8;
	SU  T = 2 C = 151 N = color I = 8;
	SU  T = 3 C = 151 N = color I = 8;
	SU  T = 4 C = 151 N = color I = 8;
	SU  T = 5 C = 151 N = color I = 8;
	SU  T = 6 C = 151 N = color I = 8;
	SU  T = 7 C = 151 N = color I = 8;
	SU  T = 8 C = 151 N = color I = 8;
	SU  T = 9 C = 151 N = color I = 8;
	SU  T = 10 C = 151 N = color I = 8;
	SU  T = 11 C = 151 N = color I = 8;
	SU  T = 12 C = 151 N = color I = 8;
	SU  T = 13 C = 151 N = color I = 8;
	SU  T = 14 C = 151 N = color I = 8;
	SU  T = 15 C = 151 N = color I = 8;
	SU  T = 16 C = 151 N = color I = 8;
	SU  T = 17 C = 151 N = color I = 8;
	SU  T = 18 C = 151 N = color I = 8;
	SU  T = 19 C = 151 N = color I = 8;
	SU  T = 20 C = 151 N = color I = 8;
	SU  T = 21 C = 151 N = color I = 8;
	SU  T = 22 C = 151 N = color I = 8;
	SU  T = 23 C = 151 N = color I = 8;
	SU  T = 24 C = 151 N = color I = 8;
	SU  T = 25 C = 151 N = color I = 8;
	SU  T = 26 C = 151 N = color I = 8;
	SU  T = 27 C = 151 N = color I = 8;
	SU  T = 28 C = 151 N = color I = 8;
	SU  T = 29 C = 151 N = color I = 8;
	SU  T = 30 C = 151 N = color I = 8;
	SU  T = 31 C = 151 N = color I = 8;
	SU  T = 32 C = 151 N = color I = 8;
	SU  T = 33 C = 151 N = color I = 8;
	SU  T = 34 C = 151 N = color I = 8;
	SU  T = 35 C = 151 N = color I = 8;
	SU  T = 36 C = 151 N = color I = 8;
	SU  T = 37 C = 151 N = color I = 8;
	SU  T = 38 C = 151 N = color I = 8;
	SU  T = 39 C = 151 N = color I = 8;
	SU  T = 40 C = 151 N = color I = 8;
	SU  T = 41 C = 151 N = color I = 8;
	SU  T = 42 C = 151 N = color I = 8;
	SU  T = 43 C = 151 N = color I = 8;
	SU  T = 44 C = 151 N = color I = 8;
	SU  T = 45 C = 151 N = color I = 8;
	SU  T = 46 C = 151 N = color I = 8;

	SU  C = 152 N = color I = 12;
	SU  T = 1 C = 152 N = color I = 12;
	SU  T = 2 C = 152 N = color I = 12;
	SU  T = 3 C = 152 N = color I = 12;
	SU  T = 4 C = 152 N = color I = 12;
	SU  T = 5 C = 152 N = color I = 12;
	SU  T = 6 C = 152 N = color I = 12;
	SU  T = 7 C = 152 N = color I = 12;
	SU  T = 8 C = 152 N = color I = 12;
	SU  T = 9 C = 152 N = color I = 12;
	SU  T = 10 C = 152 N = color I = 12;
	SU  T = 11 C = 152 N = color I = 12;
	SU  T = 12 C = 152 N = color I = 12;
	SU  T = 13 C = 152 N = color I = 12;
	SU  T = 14 C = 152 N = color I = 12;
	SU  T = 15 C = 152 N = color I = 12;
	SU  T = 16 C = 152 N = color I = 12;
	SU  T = 17 C = 152 N = color I = 12;
	SU  T = 18 C = 152 N = color I = 12;
	SU  T = 19 C = 152 N = color I = 12;
	SU  T = 20 C = 152 N = color I = 12;
	SU  T = 21 C = 152 N = color I = 12;
	SU  T = 22 C = 152 N = color I = 12;
	SU  T = 23 C = 152 N = color I = 12;
	SU  T = 24 C = 152 N = color I = 12;
	SU  T = 25 C = 152 N = color I = 12;
	SU  T = 26 C = 152 N = color I = 12;
	SU  T = 27 C = 152 N = color I = 12;
	SU  T = 28 C = 152 N = color I = 12;
	SU  T = 29 C = 152 N = color I = 12;
	SU  T = 30 C = 152 N = color I = 12;
	SU  T = 31 C = 152 N = color I = 12;
	SU  T = 32 C = 152 N = color I = 12;
	SU  T = 33 C = 152 N = color I = 12;
	SU  T = 34 C = 152 N = color I = 12;
	SU  T = 35 C = 152 N = color I = 12;
	SU  T = 36 C = 152 N = color I = 12;
	SU  T = 37 C = 152 N = color I = 12;
	SU  T = 38 C = 152 N = color I = 12;
	SU  T = 39 C = 152 N = color I = 12;
	SU  T = 40 C = 152 N = color I = 12;
	SU  T = 41 C = 152 N = color I = 12;
	SU  T = 42 C = 152 N = color I = 12;
	SU  T = 43 C = 152 N = color I = 12;
	SU  T = 44 C = 152 N = color I = 12;
	SU  T = 45 C = 152 N = color I = 12;
	SU  T = 46 C = 152 N = color I = 12;

	SU  C = 153 N = color I = 13;
	SU  T = 1 C = 153 N = color I = 13;
	SU  T = 2 C = 153 N = color I = 13;
	SU  T = 3 C = 153 N = color I = 13;
	SU  T = 4 C = 153 N = color I = 13;
	SU  T = 5 C = 153 N = color I = 13;
	SU  T = 6 C = 153 N = color I = 13;
	SU  T = 7 C = 153 N = color I = 13;
	SU  T = 8 C = 153 N = color I = 13;
	SU  T = 9 C = 153 N = color I = 13;
	SU  T = 10 C = 153 N = color I = 13;
	SU  T = 11 C = 153 N = color I = 13;
	SU  T = 12 C = 153 N = color I = 13;
	SU  T = 13 C = 153 N = color I = 13;
	SU  T = 14 C = 153 N = color I = 13;
	SU  T = 15 C = 153 N = color I = 13;
	SU  T = 16 C = 153 N = color I = 13;
	SU  T = 17 C = 153 N = color I = 13;
	SU  T = 18 C = 153 N = color I = 13;
	SU  T = 19 C = 153 N = color I = 13;
	SU  T = 20 C = 153 N = color I = 13;
	SU  T = 21 C = 153 N = color I = 13;
	SU  T = 22 C = 153 N = color I = 13;
	SU  T = 23 C = 153 N = color I = 13;
	SU  T = 24 C = 153 N = color I = 13;
	SU  T = 25 C = 153 N = color I = 13;
	SU  T = 26 C = 153 N = color I = 13;
	SU  T = 27 C = 153 N = color I = 13;
	SU  T = 28 C = 153 N = color I = 13;
	SU  T = 29 C = 153 N = color I = 13;
	SU  T = 30 C = 153 N = color I = 13;
	SU  T = 31 C = 153 N = color I = 13;
	SU  T = 32 C = 153 N = color I = 13;
	SU  T = 33 C = 153 N = color I = 13;
	SU  T = 34 C = 153 N = color I = 13;
	SU  T = 35 C = 153 N = color I = 13;
	SU  T = 36 C = 153 N = color I = 13;
	SU  T = 37 C = 153 N = color I = 13;
	SU  T = 38 C = 153 N = color I = 13;
	SU  T = 39 C = 153 N = color I = 13;
	SU  T = 40 C = 153 N = color I = 13;
	SU  T = 41 C = 153 N = color I = 13;
	SU  T = 42 C = 153 N = color I = 13;
	SU  T = 43 C = 153 N = color I = 13;
	SU  T = 44 C = 153 N = color I = 13;
	SU  T = 45 C = 153 N = color I = 13;
	SU  T = 46 C = 153 N = color I = 13;

END;

BEGIN MESQUITECHARMODELS;
	ProbModelSet * UNTITLED   =  'Mk1 (est.)':  1 -  153;
END;

Begin MESQUITE;
		MESQUITESCRIPTVERSION 2;
		TITLE AUTO;
		tell ProjectCoordinator;
		timeSaved 1454432951878;
		getEmployee #mesquite.minimal.ManageTaxa.ManageTaxa;
		tell It;
			setID 0 455064371029952860;
			tell It;
				setDefaultOrder  0 1 2 3 4 5 7 8 9 10 11 12 13 14 15 16 19 20 21 22 23 24 25 26 27 28 29 30 31 32 33 34 35 36 37 38 39 40 41 42 43 44 18 17 6 45;
				attachments ;
			endTell;
		endTell;
		getEmployee #mesquite.charMatrices.ManageCharacters.ManageCharacters;
		tell It;
			setID 0 203879276966086725;
			mqVersion 302;
			checksumv 0 3 105521977 null  getNumChars 153 numChars 153 getNumTaxa 46 numTaxa 46   short true   bits 959   states 959   sumSquaresStatesOnly 366140.0 sumSquares 366140.0 longCompressibleToShort false usingShortMatrix true   NumFiles 1 NumMatrices 1;
			mqVersion;
		endTell;
		getWindow;
		tell It;
			suppress;
			setResourcesState false false 100;
			setPopoutState 400;
			setExplanationSize 0;
			setAnnotationSize 0;
			setFontIncAnnot 0;
			setFontIncExp 0;
			setSize 1076 745;
			setLocation 141 22;
			setFont SanSerif;
			setFontSize 10;
			getToolPalette;
			tell It;
			endTell;
			desuppress;
		endTell;
		getEmployee  #mesquite.minimal.ManageTaxa.ManageTaxa;
		tell It;
			showTaxa #455064371029952860 #mesquite.lists.TaxonList.TaxonList;
			tell It;
				setTaxa #455064371029952860;
				getWindow;
				tell It;
					newAssistant  #mesquite.lists.TaxonListCurrPartition.TaxonListCurrPartition;
					setExplanationSize 30;
					setAnnotationSize 20;
					setFontIncAnnot 0;
					setFontIncExp 0;
					setSize 976 673;
					setLocation 141 22;
					setFont SanSerif;
					setFontSize 10;
					getToolPalette;
					tell It;
					endTell;
				endTell;
				showWindow;
				getEmployee #mesquite.lists.ColorTaxon.ColorTaxon;
				tell It;
					setColor Red;
					removeColor off;
				endTell;
				getEmployee #mesquite.lists.TaxonListAnnotPanel.TaxonListAnnotPanel;
				tell It;
					togglePanel on;
				endTell;
			endTell;
		endTell;
		getEmployee  #mesquite.charMatrices.BasicDataWindowCoord.BasicDataWindowCoord;
		tell It;
			showDataWindow #203879276966086725 #mesquite.charMatrices.BasicDataWindowMaker.BasicDataWindowMaker;
			tell It;
				getWindow;
				tell It;
					setExplanationSize 30;
					setAnnotationSize 20;
					setFontIncAnnot 0;
					setFontIncExp 0;
					setSize 976 673;
					setLocation 141 22;
					setFont SanSerif;
					setFontSize 10;
					getToolPalette;
					tell It;
						setTool mesquite.charMatrices.BasicDataWindowMaker.BasicDataWindow.ibeam;
					endTell;
					setActive;
					setTool mesquite.charMatrices.BasicDataWindowMaker.BasicDataWindow.ibeam;
					colorCells  #mesquite.charMatrices.ColorCells.ColorCells;
				tell It;
					setColor Goldenrod;
					removeColor off;
				endTell;
					colorRowNames  #mesquite.charMatrices.TaxonGroupColor.TaxonGroupColor;
					colorColumnNames  #mesquite.charMatrices.CharGroupColor.CharGroupColor;
					colorText  #mesquite.charMatrices.NoColor.NoColor;
					setBackground White;
					toggleShowNames on;
					toggleShowTaxonNames on;
					toggleTight off;
					toggleThinRows off;
					toggleShowChanges on;
					toggleSeparateLines off;
					toggleShowStates on;
					toggleAutoWCharNames on;
					toggleAutoTaxonNames off;
					toggleShowDefaultCharNames off;
					toggleConstrainCW on;
					toggleBirdsEye off;
					toggleShowPaleGrid off;
					toggleShowPaleCellColors off;
					toggleShowPaleExcluded off;
					togglePaleInapplicable on;
					toggleShowBoldCellText off;
					toggleAllowAutosize on;
					toggleColorsPanel on;
					toggleDiagonal on;
					setDiagonalHeight 80;
					toggleLinkedScrolling on;
					toggleScrollLinkedTables off;
				endTell;
				showWindow;
				getWindow;
				tell It;
					forceAutosize;
				endTell;
				getEmployee #mesquite.charMatrices.ColorByState.ColorByState;
				tell It;
					setStateLimit 9;
					toggleUniformMaximum on;
				endTell;
				getEmployee #mesquite.categ.StateNamesStrip.StateNamesStrip;
				tell It;
					showStrip off;
				endTell;
				getEmployee #mesquite.charMatrices.AnnotPanel.AnnotPanel;
				tell It;
					togglePanel off;
				endTell;
				getEmployee #mesquite.charMatrices.CharReferenceStrip.CharReferenceStrip;
				tell It;
					showStrip off;
				endTell;
				getEmployee #mesquite.charMatrices.QuickKeySelector.QuickKeySelector;
				tell It;
					autotabOff;
				endTell;
				getEmployee #mesquite.charMatrices.SelSummaryStrip.SelSummaryStrip;
				tell It;
					showStrip off;
				endTell;
				getEmployee #mesquite.categ.SmallStateNamesEditor.SmallStateNamesEditor;
				tell It;
					panelOpen true;
				endTell;
			endTell;
		endTell;
		endTell;
end;
